# Supplementary material for: Primary Healthcare Quality in Conflict and Fragility: a subnational analysis of disparities using Population Health surveys
Source: Confl Health. 2022 Jun 15;16:36. doi: 10.1186/s13031-022-00466-w (PMC9202222; doi:10.1186/s13031-022-00466-w)
Supplement: Supplementary file 3 — Additional file 3. Educational Disparities in the quality of PHC services by conflict intensity. [file 13031_2022_466_MOESM3_ESM.xlsx]

## Sheet: Table1
Table 1: Educational Disparities in the quality of PHC services by conflict intensity
Indicator	Country	Absolute difference						Concentration index						Logistic regression
		Conflict Intensity						Conflict Intensity				Difference		Conflict Intensity				Interaction
		Medium or high			low or none			Medium or high		Low or none				Medium or high		Low or none
		No-education	Secondary+	P value	No-education	Secondary+	P value	CI	P value	CI	P value	Z test	P valuea	OR	SE	OR	SE	t-test	P-value
Informed choice	Cameroon	73.46	65.27	<0.001	77.08	55.07	<0.001	0.02	0.728	0.08	0.062	-0.83	0.405	0.608	0.279	0.356	0.2	0.35	0.73
	DRC	11.22	36.79	<0.001	22.78	31.85	0.012	-0.04	0.746	0.09	0.321	-0.81	0.416	5.05	4.507	1.987	2.316	0.51	0.609
	Mali	52.27	51.87	<0.001	46.51	51.73	0.024	-0.01	0.906	0.06	0.101	-0.95	0.344	0.962	0.488	1.24	0.304	-0.24	0.808
	Nigeria	51.02	68.24	<0.001	57.47	65.56	<0.001	0.09	0.091	0.08	0.017	0.2	0.841	2.063*	0.679	1.592*	0.375	0.54	0.591
Quality of antenatal care	Cameroon	23.75	35.28	<0.001	13.51	39.29	<0.001	0.08	0.047	0.18	<0.001	-2.31	0.021	1.582	0.406	1.663*	0.398	-0.51	0.609
	DRC	22.08	52.83	<0.001	16.71	33.12	<0.001	0.28	<0.001	0.15	<0.001	2.38	0.017	1.018	0.315	1.912***	0.285	-1.81	0.071
	Mali	40.3	54.68	<0.001	34.79	47.47	<0.001	0.07	0.009	0.12	<0.001	-1.31	0.19	1.085	0.28	1.640***	0.221	-1.07	0.284
	Nigeria	15.3	20.03	<0.001	15.92	19.34	<0.001	0.04	0.017	0.03	0.006	0.19	0.847	1.828***	0.277	1.358***	0.123	1.35	0.177
BCG- measles dropout rate	Cameroon	33.9	11.7	0.166	39.83	20.26	0.604	-0.21	<0.001	-0.18	<0.001	-0.41	0.683	0.241***	0.091	.422**	0.126	-1.02	0.307
	DRC	12.48	10.14	0.006	22.87	15.31	0.07	-0.05	0.2	0.08	0.002	0.52	0.606	0.464	0.262	0.552*	0.143	0.25	0.806
	Mali	18.34	12.72	<0.001	18.58	18.08	<0.001	-0.03	0.329	-0.02	0.454	-0.3	0.766	0.671	0.482	1.09	0.369	-0.89	0.376
	Nigeria	40.36	18.14	<0.001	38.23	20.98	0.124	-0.2	<0.001	-0.19	<0.001	-0.38	0.706	0.306***	0.072	0.472***	0.086	-1.16	0.247
DPT1-DPT3 dropout rate	Cameroon	19.65	4.35	0.057	25.86	8.73	<0.001	-0.13	<0.001	-0.14	0	0.16	0.874	0.2181**	0.106	(0.339)**	0.12	-0.81	0.417
	DRC	10.6	13.2	<0.001	27.83	25.77	0.304	-0.03	0.375	-0.04	0.169	0.23	0.822	0.719	0.366	0.775	0.173	0.09	0.926
	Mali	16.4	10.3	<0.001	12.41	13.87	<0.001	-0.05	0.057	0.01	0.546	-1.85	0.065	0.235	0.191	0.958	0.386	-1.67	0.096
	Nigeria	41.17	13.5	0.018	35.92	17.05	0.011	-0.2	<0.001	-0.19	<0.001	-0.47	0.64	0.256***	0.079	0.361***	0.069	-0.94	0.348
DPT1-measles dropout rate	Cameroon	29.52	10.73	0.297	35.85	18.34	0.521	-0.18	<0.001	-0.17	<0.001	-0.29	0.769	2.379	2.139	0.424	0.21	1.8	0.073
	DRC	9.76	9.58	0.002	19.2	13.68	0.053	-0.04	0.32	-0.06	0.018	0.57	0.566	0.395	0.247	0.535*	0.165	0.19	0.852
	Mali	17.06	10.4	<0.001	16.62	16.96	<0.001	-0.04	0.226	-0.01	0.579	-0.62	0.537	0.453	0.373	1.214	0.449	-1.22	0.225
	Nigeria	37.67	16.09	<0.001	33.52	19.18	0.272	-0.19	<0.001	-0.16	<0.001	-0.85	0.396	0.314***	0.075	0.540***	0.095	-1.16	0.248
Management of diarrhea	Cameroon	14.34	44.55	<0.001	25.6	48.92	<0.001	0.26	<0.001	0.19	<0.001	0.87	0.386	5.670*	4.462	1.626	0.877	1.9	0.059
	DRC	31.33	42.2	<0.001	36.51	38.1	<0.001	0.06	0.378	0	0.948	0.82	0.412	1.31	0.568	0.93	0.194	1.34	0.18
	Mali	36.19	40.24	<0.001	33.68	34.04	<0.001	0	0.924	-0.01	0.765	0.1	0.92	1.057	0.652	0.96	0.323	0.05	0.958
	Nigeria	37.07	37.66	0.002	31.91	42.32	<0.001	0	0.92	0.09	<0.001	-1.64	0.101	0.554*	0.157	1.695***	0.26	-3.07	0.002
a: p value of adjusted Wald test of equal proportions, b: p value of t test assuming unequal variance , c: model was adjusted for women age, employment, urban-rural status, and number of children in the family , d: p value of t test of random intercept models.
