# Supplementary material for: Primary Healthcare Quality in Conflict and Fragility: a subnational analysis of disparities using Population Health surveys
Source: Confl Health. 2022 Jun 15;16:36. doi: 10.1186/s13031-022-00466-w (PMC9202222; doi:10.1186/s13031-022-00466-w)
Supplement: Supplementary file 4 — Additional file 4. Economic disparities in the quality of PHC services by conflict intensity. [file 13031_2022_466_MOESM4_ESM.xlsx]

## Sheet: Table 2
Table 2 : Economic disparities in the quality of PHC services by conflict intensity
Indicator	Country	Absolute difference						Concentration index						Logistic regression
		Conflict Intensity						Conflict Intensity				Difference		Conflict Intensity				Interaction
		Medium or high			low or none			Medium or high		Low or none				Medium or high		Low or none
		No-education	Secondary+	P value	No-education	Secondary+	P value	CI	P value	CI	P value	Z test	P valuea	OR	SE	OR	SE	t-test	P-value
Informed choice	Cameroon	67.34	70.65	<0.001	50.14	57.22	<0.001	0.03	0.669	0.12	0.044	-0.91	0.362	0.653	0.43	0.771	0.505	-0.42	0.678
	DRC	39.24	37.5	<0.001	13.83	41.74	0.015	-0.01	0.932	0.18	0.054	-1.4	0.162	1.398	2.754	7.677	11.63	-1.18	0.24
	Mali	49.84	50.12	0.167	38.3	51.88	<0.001	0.05	0.465	0.05	0.287	0.02	0.982	1.632	1.318	1.589	0.902	-0.2	0.84
	Nigeria	59.85	72.65	<0.001	61.81	71.48	<0.001	0.1	0.026	0.12	<0.001	-0.36	0.722	1.852	0.805	1.288	0.521	0.5	0.615
Quality of antenatal care	Cameroon	22.73	42.78	<0.001	12.11	42.7	<0.001	0.09	0.019	0.22	<0.001	-2.63	0.009	2.179	1.277	6.487***	2.369	-1.64	0.101
	DRC	19.49	59.9	<0.001	16.16	51.39	0.809	0.39	<0.001	0.17	<0.001	3.85	0	2.711*	1.345	3.482***	0.787	-0.13	0.897
	Mali	38.02	64.47	<0.001	25.91	45.28	0.001	0.13	0.014	0.14	<0.001	-0.12	0.902	1.693	0.669	2.062*	0.599	-0.28	0.782
	Nigeria	14.31	19.75	<0.001	16.6	18.31	0.323	0.02	0.402	0.03	0.036	-0.56	0.575	1.918	0.437	1.279	0.184	0.57	0.569
BCG- measles dropout rate	Cameroon	38.1	11.31	0.003	37.63	11.94	<0.001	-0.19	<0.001	-0.19	<0.001	0.02	0.982	1.69	1.957	0.239	0.224	1.09	0.275
	DRC	15.53	12.3	0.002	23.16	15.7	<0.001	0	0.98	-0.06	0.039	1.17	0.241	0.212*	0.147	0.244***	0.1	0.99	0.323
	Mali	18.7	12.09	0.003	16.04	15.91	0.011	-0.04	0.405	0.01	0.757	-0.87	0.386	0.801	0.9	2.568	1.818	-1.2	0.229
	Nigeria	40.99	11.82	0.73	38.5	11.12	<0.001	-0.22	<0.001	-0.21	<0.001	-0.34	0.732	0.163***	0.063	0.200***	0.06	-0.16	0.872
DPT1-DPT3 dropout rate	Cameroon	26.5	3.87	0.008	20.75	8.67	0.003	-0.14	<0.001	-0.09	0.006	-0.99	0.323	0.189	0.18	0.836	0.417	-1.97	0.05
	DRC	12.98	14.88	<0.001	33.05	12.37	<0.001	0.01	0.867	-0.12	<0.001	2.48	0.013	1.099	0.846	0.264**	0.118	2.28	0.023
	Mali	11.22	7.4	0.009	16.16	12.19	0.131	0.02	0.689	-0.01	0.598	0.63	0.529	0.111	0.176	0.139**	0.105	-0.39	0.7
	Nigeria	30.43	12.69	0.135	38.69	12.21	<0.001	-0.15	<0.001	-0.2	<0.001	1.18	0.238	0.458	0.216	0.230***	0.074	0.87	0.385
DPT1-measles dropout rate	Cameroon	35.06	9.69	0.014	31.8	11.23	<0.001	-0.19	<0.001	-0.15	0	-0.68	0.494	0.876	1.361	0.227	0.242	0.74	0.46
	DRC	10.41	11.68	<0.001	18.01	16.26	<0.001	0.02	0.501	-0.02	0.582	0.87	0.384	0.289	0.223	0.293**	0.137	0.86	0.391
	Mali	18.12	9.03	0.001	14.69	13.61	0.042	-0.05	0.251	0	0.879	-1.05	0.295	0.647	0.775	2.278	1.809	-1.28	0.201
	Nigeria	38.57	10.37	0.878	33.69	10.55	<0.001	-0.22	<0.001	-0.19	<0.001	-0.77	0.439	0.171***	0.067	0.256***	0.079	-0.39	0.696
Management of diarrhea	Cameroon	2.99	45.32	<0.001	30.32	56.39	0.487	0.32	<0.001	0.14	0.006	2.33	0.02	-	-	2.234	1.868	3.28	0.001
	DRC	26.33	43.09	<0.001	32.68	43.63	<0.001	0.07	0.153	0.08	0.012	-0.16	0.874	0.805	0.529	1.717	0.534	0.01	0.99
	Mali	34.69	56.75	<0.001	29.69	31.19	0.496	0.02	0.782	0.03	0.594	-0.1	0.919	8.406*	7.434	2.053	1.382	1.14	0.255
	Nigeria	27.79	55.32	0.095	32.36	50.08	<0.001	0.16	<0.001	0.08	0.003	1.63	0.104	2.31	1.194	2.007*	0.57	0.93	0.352
